# Supplementary material for: The Genetic Basis of Childhood Obesity: A Systematic Review
Source: Nutrients. 2023 Mar 15;15(6):1416. doi: 10.3390/nu15061416 (PMC10058966; doi:10.3390/nu15061416)
Supplement: Supplementary file 1 [file nutrients-15-01416-s001.zip]

Archive with 1 entries (1 files):
- nutrients-2198578-supplementary.pdf
